# Supplementary material for: Effect of ethnicity on care pathway and outcomes in patients hospitalized with influenza A(H1N1)pdm09 in the UK
Source: Epidemiol Infect. 2014 Aug 1;143(6):1129–38. doi: 10.1017/S0950268814001873 (PMC4412072; doi:10.1017/S0950268814001873)
Supplement: Supplementary file 1 [file S0950268814001873sup.zip]

Archive with 4 entries (4 files):
- S0950268814001873sup001.doc
- S0950268814001873sup002.doc
- S0950268814001873sup003.doc
- S0950268814001873sup004.doc
